# Supplementary material for: LhSBP1 Gene of Liriodendron Hybrid Enhances the Cold Resistance of Plants by Regulating ROS Metabolism
Source: Plants (Basel). 2026 Jan 8;15(2):196. doi: 10.3390/plants15020196 (PMC12845277; doi:10.3390/plants15020196)
Supplement: Supplementary file 1 [file plants-15-00196-s001.zip › Table S1.xlsx]

## Sheet: Sheet1
Name	Sequence(5'-3')
LhSBP1-F	ATGGCCACTGCTGTTGTCGA
LhSBP1-R	CTTATGCTCTCCGTACGCTC
qLhSBP1-F	GTCTCAGACGGTCTTTATGGAAGA
qLhSBP1-R	CTGATCTCTAAAGGTAAGAGCCCC
qLhActin-F	ATTTCTGCCCTATCAACTTTCG
qLhActin-R	TTGTTATTTATTGTCACTACCTCCC
qPdactin-F	GACCTTCAATGTGCCTGCAA
qPdactin-R	ACCATCACCAGAATCCAGCA
